# Supplementary material for: Convergent evolution of coloration in experimental introductions of the guppy (Poecilia reticulata)
Source: Ecol Evol. 2018 Aug 15;8(17):8999–9006. doi: 10.1002/ece3.4418 (PMC6157698; doi:10.1002/ece3.4418)
Supplement: Supplementary file 1 [file ECE3-8-8999-s001.xlsx]

## Sheet: TableS1
Table S1. Color genes annotated in guppies that were of special interest. Listed is the reference where the identity of the color gene was described.
GeneID	Reference
abhd11	Braasch et al. 2009
adamts20	Braasch et al. 2009
ap3b1	Braasch et al. 2009
ap3d1	Braasch et al. 2009
apc	Braasch et al. 2009
asip	Braasch et al. 2009
atox1	Braasch et al. 2009
atp6ap1	Braasch et al. 2009
atp6ap2	Braasch et al. 2009
atp6v0d1	Braasch et al. 2009
atp6v1e1	Braasch et al. 2009
atp6v1h	Braasch et al. 2009
atp7a	Braasch et al. 2009
atrn	Braasch et al. 2009
bloc1s3	Braasch et al. 2009
creb1	Braasch et al. 2009
csf1r	Braasch et al. 2009
dct	Braasch et al. 2009
drd2	Braasch et al. 2009
dtnbp1	Braasch et al. 2009
ebna1bp2	Braasch et al. 2009
ece1	Braasch et al. 2009
eda	Braasch et al. 2009
edn3	Braasch et al. 2009
egfr	Braasch et al. 2009
erbb3	Braasch et al. 2009
fgfr2	Braasch et al. 2009
fig4	Braasch et al. 2009
foxd3	Braasch et al. 2009
frem2	Braasch et al. 2009
fzd4	Braasch et al. 2009
gch1	Braasch et al. 2009
gchfr	Braasch et al. 2009
gja5	Braasch et al. 2009
gpc3	Braasch et al. 2009
gpnmb	Braasch et al. 2009
gpr143	Braasch et al. 2009
gpr161	Braasch et al. 2009
hps1	Braasch et al. 2009
hps3	Braasch et al. 2009
hps4	Braasch et al. 2009
hps5	Braasch et al. 2009
hps6	Braasch et al. 2009
ikbkg	Braasch et al. 2009
itgb1	Braasch et al. 2009
kit	Braasch et al. 2009
kitlg	Braasch et al. 2009
lef1	Braasch et al. 2009
lyst	Braasch et al. 2009
mbtps1	Braasch et al. 2009
mc1r	Braasch et al. 2009
mcoln3	Braasch et al. 2009
mgrn1	Braasch et al. 2009
mitf	Braasch et al. 2009
myc	Braasch et al. 2009
mycbp2	Braasch et al. 2009
myo7a	Braasch et al. 2009
oca2	Braasch et al. 2009
pabpc1	Braasch et al. 2009
paics	Braasch et al. 2009
pax3	Braasch et al. 2009
pax7	Braasch et al. 2009
pcbd1	Braasch et al. 2009
pcbd2	Braasch et al. 2009
pmel	Braasch et al. 2009
pts	Braasch et al. 2009
qdpr	Braasch et al. 2009
rab27a	Braasch et al. 2009
rab32	Braasch et al. 2009
rab38	Braasch et al. 2009
rabggta	Braasch et al. 2009
rpl24	Braasch et al. 2009
rps20	Braasch et al. 2009
scarb2	Braasch et al. 2009
skiv2l2	Braasch et al. 2009
slc24a4	Braasch et al. 2009
slc24a5	Braasch et al. 2009
slc45a2	Braasch et al. 2009
snai2	Braasch et al. 2009
sox10	Braasch et al. 2009
spr	Braasch et al. 2009
tfap2a	Braasch et al. 2009
tpcn2	Braasch et al. 2009
trim33	Braasch et al. 2009
txndc5	Braasch et al. 2009
tyr	Braasch et al. 2009
vps11	Braasch et al. 2009
vps18	Braasch et al. 2009
vps33a	Braasch et al. 2009
vps39	Braasch et al. 2009
wnt3a	Braasch et al. 2009
xdh	Braasch et al. 2009
zic2	Braasch et al. 2009
bcmo1	Walsh et al. 2012
scarb1	Walsh et al. 2012
stard3	Walsh et al. 2012
star	Walsh et al. 2012
stard5	Walsh et al. 2012
mlana	Sharma et al. 2014
cxcl12	Svetic et al. 2007
igsf11	Eom et al. 2012
mmp2	Ellis & Crawford 2006
